# Supplementary material for: Characterization of a Botybirnavirus Conferring Hypovirulence in the Phytopathogenic Fungus Botryosphaeria dothidea
Source: Viruses. 2019 Mar 17;11(3):266. doi: 10.3390/v11030266 (PMC6466033; doi:10.3390/v11030266)
Supplement: Supplementary file 1 [file viruses-11-00266-s001.zip]

Archive with 9 entries (8 files):
- viruses-449497-supplementary/
- viruses-449497-supplementary/Manuscript supplementary Figure 1.docx
- viruses-449497-supplementary/Manuscript supplementary Figure 2.docx
- viruses-449497-supplementary/Manuscript supplementary Figure 3.docx
- viruses-449497-supplementary/Manuscript supplementary Figure 4.docx
- viruses-449497-supplementary/Manuscript supplementary Figure 5.doc
- viruses-449497-supplementary/Manuscript supplementary Table 1.docx
- viruses-449497-supplementary/Manuscript supplementary Table 2.docx
- viruses-449497-supplementary/Manuscript supplementary Table 3.docx
